# Supplementary material for: Crosstalk between the Circadian Clock and Histone Methylation
Source: Int J Mol Sci. 2022 Jun 9;23(12):6465. doi: 10.3390/ijms23126465 (PMC9224359; doi:10.3390/ijms23126465)
Supplement: Supplementary file 1 [file ijms-23-06465-s001.zip › Table S2.xlsx]

## Sheet: WT vs. sdg724
Table S2. KEGG enrichment of downregulated DEGs in WT vs. sdg724 comparison
ID	Description	GeneRatio	BgRatio	pvalue	p.adjust	qvalue	geneID	Count	Enrich.score
dosa03430	Mismatch repair	3/64	34/4632	0.0110966	0.517585	0.509676	Os02t0775200-01/Os03t0855700-01/Os10t0489200-01	3	6.38603
dosa00196	Photosynthesis - antenna proteins	2/64	15/4632	0.0175766	0.517585	0.509676	Os06t0320500-01/Os09t0346500-04	2	9.65
dosa03030	DNA replication	3/64	46/4632	0.0250444	0.517585	0.509676	Os02t0775200-01/Os03t0855700-01/Os10t0489200-01	3	4.72011
dosa03420	Nucleotide excision repair	3/64	59/4632	0.0473001	0.586438	0.577477	Os02t0775200-01/Os03t0855700-01/Os10t0489200-01	3	3.68008
dosa03010	Ribosome	8/64	297/4632	0.0501938	0.586438	0.577477	Os01t0205500-01/Os01t0633000-01/Os02t0102400-01/Os03t0219900-01/Os05t0243200-01/Os05t0445500-01/Os09t0501200-01/Os10t0411800-01	8	1.94949
dosa00500	Starch and sucrose metabolism	5/64	153/4632	0.0590284	0.586438	0.577477	Os01t0720600-01/Os03t0749500-01/Os06t0133000-01/Os06t0726400-01/Os08t0191433-00	5	2.3652
dosa01200	Carbon metabolism	7/64	262/4632	0.0677687	0.586438	0.577477	Os01t0328700-01/Os03t0815200-01/Os04t0234600-01/Os06t0608700-01/Os07t0152900-01/Os07t0410100-01/Os12t0169600-01	7	1.93368
dosa00710	Carbon fixation in photosynthetic organisms	3/64	76/4632	0.0869184	0.586438	0.577477	Os04t0234600-01/Os06t0608700-01/Os12t0169600-01	3	2.85691
dosa01212	Fatty acid metabolism	3/64	78/4632	0.0922864	0.586438	0.577477	Os02t0644700-01/Os04t0116600-01/Os05t0155000-01	3	2.78365
dosa04146	Peroxisome	3/64	86/4632	0.115076	0.586438	0.577477	Os03t0219200-01/Os03t0351500-01/Os07t0152900-01	3	2.52471
dosa00360	Phenylalanine metabolism	2/64	43/4632	0.118386	0.586438	0.577477	Os06t0345200-01/Os06t0699500-01	2	3.36628
dosa00010	Glycolysis / Gluconeogenesis	4/64	137/4632	0.11988	0.586438	0.577477	Os01t0328700-01/Os06t0608700-01/Os07t0410100-01/Os12t0169600-01	4	2.11314
dosa00350	Tyrosine metabolism	2/64	44/4632	0.122963	0.586438	0.577477	Os06t0345200-01/Os06t0699500-01	2	3.28977
dosa00460	Cyanoamino acid metabolism	2/64	47/4632	0.136943	0.592805	0.583747	Os03t0749500-01/Os04t0650700-01	2	3.07979
dosa04626	Plant-pathogen interaction	5/64	211/4632	0.16523	0.592805	0.583747	Os01t0360200-01/Os05t0502000-01/Os06t0330100-00/Os11t0226933-01/Os11t0227100-00	5	1.71505
dosa00195	Photosynthesis	2/64	54/4632	0.170783	0.592805	0.583747	Os01t0773700-02/Os07t0544800-01	2	2.68056
dosa00020	Citrate cycle (TCA cycle)	2/64	56/4632	0.180702	0.592805	0.583747	Os01t0328700-01/Os07t0410100-01	2	2.58482
dosa00030	Pentose phosphate pathway	2/64	56/4632	0.180702	0.592805	0.583747	Os06t0608700-01/Os12t0169600-01	2	2.58482
dosa04070	Phosphatidylinositol signaling system	2/64	58/4632	0.190708	0.592805	0.583747	Os01t0777700-00/Os11t0309000-01	2	2.49569
dosa03440	Homologous recombination	2/64	59/4632	0.19574	0.592805	0.583747	Os03t0855700-01/Os09t0500600-01	2	2.45339
dosa00051	Fructose and mannose metabolism	2/64	60/4632	0.200789	0.592805	0.583747	Os06t0608700-01/Os12t0169600-01	2	2.4125
dosa00670	One carbon pool by folate	1/64	18/4632	0.221902	0.62536	0.615805	Os03t0815200-01	1	4.02083
dosa00730	Thiamine metabolism	1/64	19/4632	0.232695	0.627264	0.61768	Os05t0367400-01	1	3.80921
dosa00950	Isoquinoline alkaloid biosynthesis	1/64	22/4632	0.264197	0.663043	0.652912	Os06t0345200-01	1	3.28977
dosa00630	Glyoxylate and dicarboxylate metabolism	2/64	73/4632	0.267411	0.663043	0.652912	Os01t0328700-01/Os07t0152900-01	2	1.98288
dosa00640	Propanoate metabolism	1/64	27/4632	0.313895	0.663043	0.652912	Os01t0328700-01	1	2.68056
dosa00960	Tropane, piperidine and pyridine alkaloid biosynthesis	1/64	29/4632	0.332835	0.663043	0.652912	Os06t0345200-01	1	2.49569
dosa04016	MAPK signaling pathway - plant	3/64	148/4632	0.335672	0.663043	0.652912	Os01t0360200-01/Os02t0200900-01/Os07t0622000-01	3	1.46706
dosa00513	Various types of N-glycan biosynthesis	1/64	31/4632	0.351261	0.663043	0.652912	Os06t0245700-00	1	2.33468
dosa00310	Lysine degradation	1/64	33/4632	0.369185	0.663043	0.652912	Os01t0328700-01	1	2.19318
dosa00620	Pyruvate metabolism	2/64	94/4632	0.374522	0.663043	0.652912	Os01t0328700-01/Os07t0410100-01	2	1.53989
dosa01040	Biosynthesis of unsaturated fatty acids	1/64	34/4632	0.377963	0.663043	0.652912	Os04t0116600-01	1	2.12868
dosa04712	Circadian rhythm - plant	1/64	34/4632	0.377963	0.663043	0.652912	Os02t0573200-01	1	2.12868
dosa00510	N-Glycan biosynthesis	1/64	37/4632	0.403584	0.663043	0.652912	Os06t0245700-00	1	1.95608
dosa03015	mRNA surveillance pathway	2/64	103/4632	0.418727	0.663043	0.652912	Os02t0456500-01/Os05t0105900-01	2	1.40534
dosa00062	Fatty acid elongation	1/64	39/4632	0.420084	0.663043	0.652912	Os04t0116600-01	1	1.85577
dosa00100	Steroid biosynthesis	1/64	39/4632	0.420084	0.663043	0.652912	Os10t0397400-01	1	1.85577
dosa03410	Base excision repair	1/64	41/4632	0.436134	0.663043	0.652912	Os10t0489200-01	1	1.76524
dosa00130	Ubiquinone and other terpenoid-quinone biosynthesis	1/64	44/4632	0.459393	0.663043	0.652912	Os06t0345200-01	1	1.64489
dosa00860	Porphyrin metabolism	1/64	44/4632	0.459393	0.663043	0.652912	Os04t0678700-01	1	1.64489
dosa00061	Fatty acid biosynthesis	1/64	45/4632	0.466935	0.663043	0.652912	Os02t0644700-01	1	1.60833
dosa00280	Valine, leucine and isoleucine degradation	1/64	45/4632	0.466935	0.663043	0.652912	Os01t0328700-01	1	1.60833
dosa03040	Spliceosome	3/64	183/4632	0.467074	0.663043	0.652912	Os01t0911100-01/Os07t0623300-01/Os11t0636900-01	3	1.18648
dosa00250	Alanine, aspartate and glutamate metabolism	1/64	49/4632	0.496077	0.663043	0.652912	Os04t0650700-01	1	1.47704
dosa00592	alpha-Linolenic acid metabolism	1/64	49/4632	0.496077	0.663043	0.652912	Os05t0155000-01	1	1.47704
dosa00400	Phenylalanine, tyrosine and tryptophan biosynthesis	1/64	50/4632	0.503114	0.663043	0.652912	Os06t0345200-01	1	1.4475
dosa00071	Fatty acid degradation	1/64	51/4632	0.510055	0.663043	0.652912	Os05t0155000-01	1	1.41912
dosa00999	Biosynthesis of various plant secondary metabolites	1/64	52/4632	0.5169	0.663043	0.652912	Os03t0749500-01	1	1.39183
dosa04120	Ubiquitin mediated proteolysis	2/64	126/4632	0.524018	0.663043	0.652912	Os01t0719100-01/Os07t0166800-01	2	1.14881
dosa00380	Tryptophan metabolism	1/64	55/4632	0.536875	0.665724	0.655552	Os01t0328700-01	1	1.31591
dosa00562	Inositol phosphate metabolism	1/64	57/4632	0.549737	0.668308	0.658096	Os11t0309000-01	1	1.26974
dosa00260	Glycine, serine and threonine metabolism	1/64	70/4632	0.625179	0.745406	0.734016	Os01t0328700-01	1	1.03393
dosa03008	Ribosome biogenesis in eukaryotes	1/64	84/4632	0.692533	0.800098	0.787873	Os11t0101200-01	1	0.861607
dosa01250	Biosynthesis of nucleotide sugars	1/64	85/4632	0.69686	0.800098	0.787873	Os07t0674100-01	1	0.851471
dosa03013	Nucleocytoplasmic transport	1/64	94/4632	0.733198	0.826515	0.813885	Os05t0105900-01	1	0.769947
dosa00480	Glutathione metabolism	1/64	116/4632	0.804942	0.881523	0.868053	Os02t0813500-01	1	0.623922
dosa00270	Cysteine and methionine metabolism	1/64	118/4632	0.810432	0.881523	0.868053	Os06t0345200-01	1	0.613347
dosa01230	Biosynthesis of amino acids	2/64	231/4632	0.836947	0.889335	0.875746	Os06t0608700-01/Os12t0169600-01	2	0.626623
dosa01240	Biosynthesis of cofactors	2/64	239/4632	0.850895	0.889335	0.875746	Os01t0328700-01/Os05t0367400-01	2	0.605649
dosa04075	Plant hormone signal transduction	2/64	245/4632	0.860647	0.889335	0.875746	Os02t0200900-01/Os07t0622000-01	2	0.590816
dosa00520	Amino sugar and nucleotide sugar metabolism	1/64	150/4632	0.880153	0.894582	0.880913	Os07t0674100-01	1	0.4825
dosa00940	Phenylpropanoid biosynthesis	1/64	175/4632	0.91643	0.91643	0.902427	Os04t0689000-01	1	0.413571
