# Supplementary material for: Crosstalk between the Circadian Clock and Histone Methylation
Source: Int J Mol Sci. 2022 Jun 9;23(12):6465. doi: 10.3390/ijms23126465 (PMC9224359; doi:10.3390/ijms23126465)
Supplement: Supplementary file 1 [file ijms-23-06465-s001.zip › Table S3.xlsx]

## Sheet: A_L15_LM15
Table S3. KEGG enrichment of downregulated DEGs in oslhy vs. oslhy sdg724 comparison
ID	Description	GeneRatio	BgRatio	pvalue	p.adjust	qvalue	gene ID	Count	Enrich.score
dosa03440	Homologous recombination	2022-03-16	59/4632	0.00097723	0.0205218	0.0174873	Os03t0855700-01/Os05t0486600-01/Os09t0500600-01	3	14.7203
dosa03040	Spliceosome	2022-04-16	183/4632	0.00295335	0.0310102	0.0264247	Os01t0911100-01/Os02t0252100-02/Os05t0564200-01/Os07t0141600-01	4	6.32787
dosa04070	Phosphatidylinositol signaling system	2022-02-16	58/4632	0.0165232	0.115662	0.0985593	Os01t0777700-00/Os11t0309000-01	2	9.98276
dosa01212	Fatty acid metabolism	2022-02-16	78/4632	0.0288378	0.151398	0.129011	Os02t0644700-01/Os05t0155000-01	2	7.42308
dosa03430	Mismatch repair	2022-01-16	34/4632	0.111365	0.3	0.255639	Os03t0855700-01	1	8.51471
dosa00920	Sulfur metabolism	2022-01-16	37/4632	0.120612	0.3	0.255639	Os01t0916400-01	1	7.82432
dosa00061	Fatty acid biosynthesis	2022-01-16	45/4632	0.14483	0.3	0.255639	Os02t0644700-01	1	6.43333
dosa03030	DNA replication	2022-01-16	46/4632	0.147813	0.3	0.255639	Os03t0855700-01	1	6.29348
dosa00592	alpha-Linolenic acid metabolism	2022-01-16	49/4632	0.156703	0.3	0.255639	Os05t0155000-01	1	5.90816
dosa00071	Fatty acid degradation	2022-01-16	51/4632	0.162582	0.3	0.255639	Os05t0155000-01	1	5.67647
dosa00020	Citrate cycle (TCA cycle)	2022-01-16	56/4632	0.177111	0.3	0.255639	Os03t0255500-01	1	5.16964
dosa00562	Inositol phosphate metabolism	2022-01-16	57/4632	0.179988	0.3	0.255639	Os11t0309000-01	1	5.07895
dosa03420	Nucleotide excision repair	2022-01-16	59/4632	0.185714	0.3	0.255639	Os03t0855700-01	1	4.90678
dosa00710	Carbon fixation in photosynthetic organisms	2022-01-16	76/4632	0.232896	0.349343	0.297686	Os03t0255500-01	1	3.80921
dosa00620	Pyruvate metabolism	2022-01-16	94/4632	0.280051	0.392072	0.334096	Os03t0255500-01	1	3.07979
dosa00480	Glutathione metabolism	2022-01-16	116/4632	0.333997	0.438371	0.373549	Os02t0813500-01	1	2.49569
dosa00010	Glycolysis / Gluconeogenesis	2022-01-16	137/4632	0.381934	0.471801	0.402036	Os03t0255500-01	1	2.11314
dosa04016	MAPK signaling pathway - plant	2022-01-16	148/4632	0.405734	0.473357	0.403362	Os05t0528000-01	1	1.95608
dosa04626	Plant-pathogen interaction	2022-01-16	211/4632	0.526311	0.581712	0.495695	Os05t0528000-01	1	1.37204
dosa04075	Plant hormone signal transduction	2022-01-16	245/4632	0.581442	0.606694	0.516983	Os01t0853400-01	1	1.18163
dosa01200	Carbon metabolism	2022-01-16	262/4632	0.606694	0.606694	0.516983	Os03t0255500-01	1	1.10496
