# Supplementary material for: Crosstalk between the Circadian Clock and Histone Methylation
Source: Int J Mol Sci. 2022 Jun 9;23(12):6465. doi: 10.3390/ijms23126465 (PMC9224359; doi:10.3390/ijms23126465)
Supplement: Supplementary file 1 [file ijms-23-06465-s001.zip › Table S4.xlsx]

## Sheet: Overlapped DEGs KEGG pathways
Table S4. KEGG enrichment of overlapped downregulated DEGs between WT vs. sdg724 and oslhy vs. oslhy sdg724 comparisons
ID	Description	GeneRatio	BgRatio	pvalue	p.adjust	qvalue	geneID	Count	Enrich.score
dosa04070	Phosphatidylinositol signaling system	2022-02-08	58/4632	0.00411118	0.0255105	0.0201398	Os01t0777700-00/Os11t0309000-01	2	19.9655
dosa03440	Homologous recombination	2022-02-08	59/4632	0.00425175	0.0255105	0.0201398	Os03t0855700-01/Os09t0500600-01	2	19.6271
dosa01212	Fatty acid metabolism	2022-02-08	78/4632	0.00734034	0.0293614	0.02318	Os02t0644700-01/Os05t0155000-01	2	14.8462
dosa03430	Mismatch repair	2022-01-08	34/4632	0.0572774	0.11705	0.0924076	Os03t0855700-01	1	17.0294
dosa00061	Fatty acid biosynthesis	2022-01-08	45/4632	0.0751832	0.11705	0.0924076	Os02t0644700-01	1	12.8667
dosa03030	DNA replication	2022-01-08	46/4632	0.0767961	0.11705	0.0924076	Os03t0855700-01	1	12.587
dosa00592	alpha-Linolenic acid metabolism	2022-01-08	49/4632	0.0816201	0.11705	0.0924076	Os05t0155000-01	1	11.8163
dosa00071	Fatty acid degradation	2022-01-08	51/4632	0.0848239	0.11705	0.0924076	Os05t0155000-01	1	11.3529
dosa00562	Inositol phosphate metabolism	2022-01-08	57/4632	0.0943766	0.11705	0.0924076	Os11t0309000-01	1	10.1579
dosa03420	Nucleotide excision repair	2022-01-08	59/4632	0.0975414	0.11705	0.0924076	Os03t0855700-01	1	9.81356
dosa00480	Glutathione metabolism	2022-01-08	116/4632	0.183764	0.20047	0.158266	Os02t0813500-01	1	4.99138
dosa03040	Spliceosome	2022-01-08	183/4632	0.275826	0.275826	0.217758	Os01t0911100-01	1	3.16393
