# Supplementary material for: Crosstalk between the Circadian Clock and Histone Methylation
Source: Int J Mol Sci. 2022 Jun 9;23(12):6465. doi: 10.3390/ijms23126465 (PMC9224359; doi:10.3390/ijms23126465)
Supplement: Supplementary file 1 [file ijms-23-06465-s001.zip › Table S1.xlsx]

## Sheet: Sheet1
Table S1. Primers used in the study
Purpose	Primer name	Sequence (5′-3′)
qRT-PCR	OsPPR95-F	TGGTCAAACCAAGGTCCTTC
	OsPPR95-R	GACATACATTCTACCCCCGG
	OsG-F	GTGGATGCGCTTTGTGACAT
	OsGI-R	GGCCTGCAGAACGATAGCA
	OsCCT38	AATCTTGTCCGTCTCACTT
	OsCCT38	AATGGCCGTTGAGCTGAT
	OsCRY1a-F	GCAGCATCGGCGCCACG
	OsCRY1a-R	TCACCATGTTCGCGCCGTT
Y2H	OsLHY-AD-F	GCCATGGAGGCCAGTGAATTCATGGAGATTAATTCCTCTGGTG
	OsLHY-AD-R	ATGCCCACCCGGGTGGAATTCTCATGTCGATGCTTCGCTCTCA
	SDG724-BD-F	GCCATGGAGGCCGAATTCATGATAGGTAGGTACGGAC
	SDG724-BD-R	TTATGCGGCCGCTGCAGGTCGACCACTTCCTCAGGACCATCT
